# Supplementary material for: Global Management of Anal Fissure: Results from the ISUCRS 2022 Snapshot Audit
Source: J Clin Med. 2026 Jun 16;15(12):4677. doi: 10.3390/jcm15124677 (PMC13302191; doi:10.3390/jcm15124677)
Supplement: Supplementary file 1 [file jcm-15-04677-s001.zip]

Archive with 1 entries (1 files):
- jcm-4320262-supplementary.pdf
